# Supplementary material for: A Systematic Review of Chest Imaging Findings in Long COVID Patients
Source: J Pers Med. 2023 Feb 1;13(2):282. doi: 10.3390/jpm13020282 (PMC9965323; doi:10.3390/jpm13020282)
Supplement: Supplementary file 1 [file jpm-13-00282-s001.zip]

Archive with 1 entries (1 files):
- jpm-2172076-Supplementary Materials.pdf
